# Supplementary material for: Perovskia atriplicifolia Benth (Russian Sage), a Source of Diterpenes Exerting Antioxidant Activity in Caco-2 Cells
Source: Plants (Basel). 2025 Sep 6;14(17):2795. doi: 10.3390/plants14172795 (PMC12431491; doi:10.3390/plants14172795)
Supplement: Supplementary file 1 [file plants-14-02795-s001.zip]

Archive with 1 entries (1 files):
- plants-3829650-supplementary.pdf
